# Supplementary material for: Cargo-eliminated osteosarcoma-derived small extracellular vesicles mediating competitive cellular uptake for inhibiting pulmonary metastasis of osteosarcoma
Source: J Nanobiotechnology. 2024 Jun 22;22:360. doi: 10.1186/s12951-024-02636-9 (PMC11193292; doi:10.1186/s12951-024-02636-9)
Supplement: Supplementary file 2 — Supplementary Material 2 [file 12951_2024_2636_MOESM2_ESM.xlsx]

## Sheet: Sheet1
Supplementary table 1. The primer sequences used for RT-PCR analysis
Gene name	Forward Primer Sequence (5’-3’)	Reverse Primer Sequence (5’-3’)
IL-8	CTTGGCAGCCTTCCTGA	TTCTTTAGCACTCCTTGGCAAAA
IL-6	ACTCACCTCTTCAGAACGAATTG	CCATCTTTGGAAGGTTCAGGTTG
IL-1β	ATGATGGCTTATTACAGTGGCAA	GTCGGAGATTCGTAGCTGGA
FAP	CAATGTGGTACTCTGACCAGAACC	TCTGATACAGGCTTGCATCTGC
S100A4	CCCTGGATGTGATGGTGTCC	CCTGTTGCTGTCCAAGTTGC
COL1A1	AGTGGTTTGGATGGTGCCAA	GCACCATCATTTCCACGAGC
COL3A1	AAAGGCGAAGATGGCAAGGA	TCCTGGGATGCCATTTGGTC
α-SMA	CTGTTCCAGCCATCCTTCATC	CCGTGATCTCCTTCTGCATT
